# Supplementary material for: Mice Fed an Obesogenic Western Diet, Administered Antibiotics, and Subjected to a Sterile Surgical Procedure Develop Lethal Septicemia with Multidrug-Resistant Pathobionts
Source: mBio. 2019 Jul 30;10(4):e00903-19. doi: 10.1128/mBio.00903-19 (PMC6667615; doi:10.1128/mBio.00903-19)
Supplement: TABLE S2 [file mBio.00903-19-st002.xlsx]

## Sheet: Unclassified_data_revised
Unclassified_ESVs	CASH_lumen	CASH_tissue	PASH_lumen	PASH_tissue
Uncl_k__Bacteria_p__Actinobacteria_c__Coriobacteriia_o__Coriobacteriales_f__Coriobacteriaceae	1.38189	0	0.0098264	0
Uncl_k__Bacteria_p__Bacteroidetes_c__Bacteroidia_o__Bacteroidales_f__Rikenellaceae	0.13619	0.00568747	0.0196528	0.00303444
Uncl_k__Bacteria_p__Bacteroidetes_c__Bacteroidia_o__Bacteroidales_f__S24-7	1.71982	0	0.0301996	0.0179775
Uncl_k__Bacteria_p__Cyanobacteria_c__ML635J-21_o___f__	0	0	0.00754471	0
Uncl_k__Bacteria_p__Firmicutes_c__Bacilli_o__Lactobacillales_f__Streptococcaceae	0	0	0.00284616	0
Uncl_k__Bacteria_p__Firmicutes_c__Bacilli_o__Lactobacillales_NA	1.23308	0.00908884	0.0633746	51.3531
Uncl_k__Bacteria_p__Firmicutes_c__Clostridia_o__Clostridiales_f__	14.4127	0.015497	0.143209	0.20849
Uncl_k__Bacteria_p__Firmicutes_c__Clostridia_o__Clostridiales_f__[Mogibacteriaceae]	0.063851	0	0	0.0448905
Uncl_k__Bacteria_p__Firmicutes_c__Clostridia_o__Clostridiales_f__Clostridiaceae	0.27315	0	0	0.004649
Uncl_k__Bacteria_p__Firmicutes_c__Clostridia_o__Clostridiales_f__Lachnospiraceae	2.69358	0	0.0937019	0.10569
Uncl_k__Bacteria_p__Firmicutes_c__Clostridia_o__Clostridiales_f__Ruminococcaceae	1.93492	0.0221386	0.0278415	0.355712
Uncl_k__Bacteria_p__Firmicutes_c__Clostridia_o__Clostridiales_NA	0.276196	0	0	0
Uncl_k__Bacteria_p__Firmicutes_c__Erysipelotrichi_o__Erysipelotrichales_f__Erysipelotrichaceae	0.0536088	0	0	0
Uncl_k__Bacteria_p__Proteobacteria_c__Alphaproteobacteria_o__RF32_f__	0.084304	0	0	0
Uncl_k__Bacteria_p__Proteobacteria_c__Alphaproteobacteria_o__Rhizobiales_f__Bradyrhizobiaceae	0	0	0.00618334	0
Uncl_k__Bacteria_p__Proteobacteria_c__Betaproteobacteria_o__Burkholderiales_f__Comamonadaceae	0.0172877	0.00396668	0	0
Uncl_k__Bacteria_p__Proteobacteria_c__Gammaproteobacteria_o__Enterobacteriales_f__Enterobacteriaceae	63.9057	35.5967	1.15451	0.496401
Uncl_k__Bacteria_p__Proteobacteria_c__Gammaproteobacteria_o__Xanthomonadales_f__Xanthomonadaceae	0	0.00595002	0	0
Uncl_k__Bacteria_p__Tenericutes_c__Mollicutes_o__RF39_f__	0.0233726	0	0	0
